# Supplementary material for: N-Terminal Pro-B-Type Natriuretic Peptide (NT-proBNP)—A Prognostic Biomarker in Older and/or Frail Adults with Advanced Gastroesophageal Cancer: A Post Hoc Analysis of the GO2 Clinical Trial
Source: Cancers (Basel). 2025 Feb 10;17(4):601. doi: 10.3390/cancers17040601 (PMC11852610; doi:10.3390/cancers17040601)
Supplement: Supplementary file 1 [file cancers-17-00601-s001.zip]

Archive with 1 entries (1 files):
- cancers-3368079-supplementary.pdf
